# Supplementary material for: Climatically sensitive transfer of iron to maritime Antarctic ecosystems by surface runoff
Source: Nat Commun. 2017 Feb 15;8:14499. doi: 10.1038/ncomms14499 (PMC5316877; doi:10.1038/ncomms14499)
Supplement: Supplementary Data 1 — The Data are presented as an Excel spreadsheet with four tabs. The first two include all the data describing the chemistry and location of each spring (tab 1) and stream (tab 2) sampling site. Data are averaged in the case of multiple samples from single sites. Seasonal changes in daily melt and concentrations of DFe and SSFe in separate samples from the three Signy Island catchments are found in tab 3, whilst tab 4 contains the annual DFe yields and specific runoff data used for Figure 3. [file ncomms14499-s1.xlsx]

## Sheet: Tab 1
Site	Description	O2 saturation (%)	pH	DOC (µg L-1)	DFe (µg L-1)	Latitude	Longitude
South Georgia	talus	86.0155	7.15	96	0.788577	-54.279	-36.5298
South Georgia	talus	80.3726	7.6506	65.4	0.823738	-54.2858	-36.5149
South Georgia	talus	48.7341	8.08	134	0.939474	-54.2834	-36.516
South Georgia	soil	89.0855	7.71652	541	1.00354	-54.3532	-36.3194
South Georgia	talus	65.5276	7.81	203	1.33393	-54.2878	-36.5199
South Georgia	soil	68.0061	7.33194	627.5	1.42187	-54.2791	-36.6077
South Georgia	soil	89.1141	7.33194	817	8	-54.2719	-36.5883
Livingston Island	till	81.3632	6.58	105	34.2087	-62.634	-60.3423
Livingston Island	till	90.9755	6.53	122	39.083	-62.6345	-60.3436
South Georgia	soil	79.9275	6.17	2170	42.014	-54.2528	-36.4943
Livingston Island	till	86.3242	7.39	133	43.4132	-62.6337	-60.3378
Livingston Island	talus	73.5571	7.42	607	49.4998	-62.7433	-60.3282
South Georgia	soil	88.3831	7.35392	5330	53.3765	-54.346	-36.3358
Signy Island	soil	95	4.84929	3015	57.8206	-60.7088	-45.5951
Livingston Island	till	87.6641	6.81	120	81.6386	-62.6337	-60.3358
Livingston Island	till	90.0405	6.81	137	87.496	-62.6337	-60.3407
Livingston Island	till	87.0447	6.91	110	142.838	-62.6337	-60.3407
South Georgia	soil	82.9	6.3	5255	144.115	-54.2521	-36.4983
South Georgia	till	62.3909	7.12317	311	177.714	-54.3747	-36.3443
South Georgia	till	88.0287	7.38688	1165	456.174	-54.4317	-36.2153
South Georgia	till	30.6187	7.03527	516	1374.01	-54.4016	-36.3363
South Georgia	floodplain	71.3778	6.77	1055	1697.39	-54 18.162	-36 30.878
South Georgia	till	6.31673	6.365	2160	7816.41	-54.3264	-36.4555
South Georgia	till	6.15102	6.14524	4295	9890.62	-54.3264	-36.4555
South Georgia	floodplain	1.21969	6.40895	27900	36356	-54.2998	-36.3316
Tab 1. Location and chemistry of springs sampled by the authors. Location data are decimal latitude and longitude.

## Sheet: Tab 2
Island	Description	DOC (µg L-1)	DFe (µg L-1)	SSFe (µg L-1)	Latitude	Longitude
South Georgia	fellfield	133	0.350857	42.2779	-54.2785	-36.5127
South Georgia	fellfield	680.5	0.712972	86.3025	-54.2519	-36.4909
South Georgia	fellfield	299	0.860317	73.4929	-54.1556	-36.7085
South Georgia	fellfield	336.5	1.36171	38.7775	-54.3547	-36.332
South Georgia	fellfield	292.5	1.7344	118.164	-54.3017	-36.5144
South Georgia	fellfield	212	1.9097	24.2096	-54.1923	-36.5983
South Georgia	fellfield	140.5	2.1324	52.8653	-54.1526	-36.7181
South Georgia	fellfield	149.5	3.4157	97.4152	-54.1411	-36.696
South Georgia	fellfield	250.5	3.45659	38.3405	-54.2908	-36.3706
South Georgia	fellfield	322	4.07525	85.782	-54.3946	-36.2702
South Georgia	fellfield	123.5	5.98016	196.048	-54.1768	-36.7161
South Georgia	fellfield	334.5	6.57678	172.386	-54.3553	-36.4748
South Georgia	fellfield	275	9.74093	138.568	-54.153	-36.7151
South Georgia	fellfield	437.5	10.3744	559.615	-54.1788	-36.7109
South Georgia	fellfield	443.5	10.9575	230.763	-54.1788	-36.7109
South Georgia	fellfield	204	12.3446	271.051	-54.1553	-36.7103
South Georgia	fellfield	242	14.3369	0	-54.2785	-36.5127
South Georgia	fellfield	370	14.6873	59.1952	-54.1405	-36.6987
South Georgia	fellfield	393	66.3734	177.696	-54.238	-36.6543
South Georgia	fellfield	830	1876.12	214.163	-54.3318	-36.4591
South Georgia	glacial	552.5	7.48133	3970.22	-54.4415	-36.2182
South Georgia	glacial	113	16.9147	20770.9	-54.284	-36.6056
South Georgia	glacial	272	17.6052	17113.8	-54.2991	-36.3231
South Georgia	glacial	1015	22.5236	21733.6	-54.4084	-36.3313
South Georgia	glacial	224	24.0945	16448.7	-54.3778	-36.4848
South Georgia	glacial	81.95	34.7173	90.6601	-54.2991	-36.3231
South Georgia	glacial	1610	57.9233	5887.94	-54.437	-36.1899
South Georgia	glacial	391.5	58.5039	10743	-54.377	-36.4842
South Georgia	glacial	368.5	20.6129	23053.5	-54.4406	-36.2153
South Georgia	glacial	224	24.3099	17421	-54.3748	-36.3452
South Georgia	glacial	962.5	27.8595	6178.16	-54.4303	-36.2164
South Georgia	lake	187.5	0.428677	80.7338	-54.3596	-36.4779
South Georgia	lake	693	16.9562	101.716	-54.3004	-36.4956
South Georgia	lake	202.5	59.0076	23.601	-54.3484	-36.4716
Livingston Island	glacial	150	43.3961	320.447	-62.6967	-60.4199
Livingston Island	glacial	134	45.9726	*	-62.7019	-60.385
Livingston Island	glacial	196	54.5149	*	-62.6999	-60.4158
Livingston Island	glacial	152	56.183	522.964	-62.6721	-60.4085
Livingston Island	fellfield	197	24.2582	0	-62.664	-60.3871
Livingston Island	glacial	182	59.5534	1906.11	-62.7014	-60.3804
Livingston Island	glacial	299	62.7401	*	-62.7006	-60.3825
Livingston Island	glacial	392.6	67.4846	878.344	-62.6357	-60.35
Livingston Island	glacial	672.95	174.061	2696.13	-62.6357	-60.3492
Livingston Island	glacial	179	55.6312	*	-62.6722	-60.4029
Livingston Island	glacial	143	58.3542	*	-62.673	-60.4043
Livingston Island	glacial	174	63.9338	*	-62.6722	-60.4029
Livingston Island	glacial	109	76.3464	*	-62.673	-60.4043
Livingston Island	lake	191	23.7143	0	-62.6734	-60.4065
Signy Island	fellfield	3015	57.8206	162.679	-60.7088	-45.5951
Signy Island	lake	817.125	26.7659	0	-60.7225	-45.5956
Signy Island	lake	1179	34.807	81.793	-60.7232	-45.5998
Signy Island	glacial	365	25.7	201.1	-60.7111	-45.6475
Tab 2. Location and chemistry of streams sampled by the authors. Location data are decimal latitude and longitude. (* Sample damaged during transit from Antarctica)

## Sheet: Tab 3
Year	DAY	Melt fellfield (mm d-1)	Melt glacial (mm d-1)	Melt lake (mm d-1)	DOC_fellfield (µg L-1)	DFe_fellfield (µg L-1)	SSFe_fellfield (µg L-1)	DOC_glacial (µg L-1)	DFe_glacial (µg L-1)	SSFe_glacial (µg L-1)	DOC_lake (µg L-1)	DFe_lake (µg L-1)	SSFe_lake (µg L-1)
2012	351	7.41167	1.92174	9.13029	4500	84.6538
2012	352	7.54466	7.21056	13.1338	4970	102.662	86.9128
2012	353	6.94972	2.39858	6.64551
2012	354	6.2786	0.0637666	3.56573
2012	355	6.32002	2.87519	6.57481	3720	64.176	13.4383
2012	356	6.14676	0.315613	0.971788
2012	357	4.80748	0	1.64104				416	19.717	30.9326
2012	358	2.38183	0	0.730617
2012	359	4.58513	6.78346	13.2868	3820	71.9098	157.708	237	35.7333	402.189
2012	360	6.38598	2.44951	6.76535
2012	361	6.29768	2.0672	5.43683	2770	57.783	32.2694				1530	34.6388	105.249
2012	362	5.81733	0.038398	1.94982				211	16.2377	46.3379
2012	363	4.01672	0.202312	2.36399							1520	29.7547	99.1752
2012	364	3.11261	1.86103	6.28617	2450	35.6953	84.5673
2012	365	3.38416	5.82822	11.7687							1040	38.4302	89.1208
2012	366	3.71685	1.06017	6.33702	2970	40.6982	436.373	534	23.5583	20.5491
2013	1	4.63029	0	1.45066
2013	2	4.02284	2.05543	4.97498	2820	57.4764	877.07	329	17.3767	89.3862	1740	31.342	112.552
2013	3	5.21772	0.222189	4.6529
2013	4	5.75044	3.83121	11.5157	2300	41.2153	159.198	259	62.9978	59.5772	1530	53.94	86.147
2013	5	6.16242	7.06229	14.0706				435	54.168	179.646
2013	6	5.96578	11.4363	14.5914
2013	7	9.148	27.5923	40.9178	2990	91.6489	130.956	556	67.3089	2242.02	1100	81.6406	96.5467
2013	8	8.328	20.9988	29.1328
2013	9	6.42869	0.0385214	0.637887	2040	33.7765	42.6851				964	41.0998	58.3068
2013	10	2.95412	0	0.413938
2013	11	3.15321	1.15261	4.95821				312	16.3438	73.4086
2013	12	7.40417	2.80545	3.44617	2450	43.2427	39.7369				653	19.2538	30.7568
2013	13	3.94115	0	0.0203231
2013	14	4.9582	0	1.52394				413	16.5603	46.9065	965	28.8563	492.994
2013	15	0	0	0
2013	16	0	0	0.315342							1050	23.6975	50.7643
2013	17	0	0	0				454	16.5561	27.7573
2013	18	0	6.76394	3.70265
2013	19	1.05327	7.20607	10.6591
2013	20	3.49728	2.08083	3.32578							1080	30.9356	53.5097
2013	21	5.50715	3.03755	6.77475
2013	22	5.62422	2.80927	5.16309	2130	49.1687	13.346				1090	37.2705	161.027
2013	23	3.00783	0.264807	1.85742
2013	24	1.37816	1.13605	4.48492				201	20.5986	20.0817	1110	27.407	52.1878
2013	25	2.22397	1.71136	4.01154
2013	26	1.99861	1.09311	3.20508
2013	27	2.069	0.914577	5.8577
2013	28	3.61341	1.78329	4.54771				399	27.3706	13.5648	1320	34.6772	43.6337
2013	29	2.27784	8.0485	16.7944
2013	30	1.35912	8.2049	15.146	2280	35.3812	66.7692	810	16.652	292.982	1520	37.4831	103.749
2013	31	0.440392	0.796438	3.16634
2013	32		0.161933	0.640142
2013	33		0.00676398	0.863012							1150	3.70062	48.9811
2013	34		0.45123	5.56396
2013	35		0.677416	1.61241				277	27.765	117.786	820	22.2791	67.4671
2013	36		4.11945	6.16776
2013	37		2.6421	3.89478
2013	38		0	1.34217				455	18.9581	119.821	1110	24.0863	132.317
2013	39		0	0.801205
2013	40		2.3842	9.85558				288	16.4696	182.931	1370	24.58	82.1879
2013	41		2.88635	7.60668
2013	42		3.99473	31.1888				358	23.3344	439.014	1210	32.5425	71.2169
2013	43		14.3495	8.58616
2013	44		1.72968	0
2013	45		3.61914	1.66694				232	13.0757	182.198
2013	46		6.53443	10.7499
2013	47		2.34049	5.53944
2013	48		0.500453	1.87348				528	23.851	80.7329
2013	49		0.0903086	0.333727				238	26.1468	74.4435
2013	50		0.194225	1.19752				324	20.4905	61.7837
2013	51		0	0.395013							971	22.2174
2013	52		0	0
2013	53		0	2.16305
2013	54		0.208591	2.31191				389	24.91	67.5998	1460	18.7907	53.9264
2013	55		3.63432	13.0319
2013	56		11.7847	16.9444
2013	57		0.529879	5.02333
2013	58		0.795973	11.6545							1090	22.5926	99.798
2013	59		1.20908	4.80636
2013	60		0	0.178527							1440	39.246	48.3347
2013	61		0	3.00913
2013	62		0.0698437	9.48359							1060	19.7002	46.7824
2013	63		5.61249	32.4996
2013	64		3.2846	1.45083							1220	42.5425	103.438
2013	65		10.4936	14.5987				171	18.6613	247.417
2013	66		2.5638	2.52388							1250	29.3128	174.907
2013	67		0	0
2013	68		0	0
2013	69		0	0
2013	70		0	0				103	17.8453	65.026
2013	71		0.127646	0							649	6.40526	42.0096
2013	72		1.14192	5.85063
2013	73		0	0.292491
2013	74		0	0.0666344
2013	75		0	4.22606
2013	76		0	3.17115
2013	77		0	4.25472
2013	78		9.6768	12.3005
2013	79		24.1984	40.0689
2013	80		13.2112	28.5628
2013	81		13.3613	25.2462
2013	82		0.96992	10.4488
2013	83		2.47723	0
2013	84		2.94074	2.9168
2013	85		16.3344	19.3859
2013	86		7.71698	10.7742
2013	87		0	0.413667
2013	88		0.102072	0.391023
2013	89		0.560299	2.365
Tab 3. Time series of melt, DOC, Dfe and SSFe for the fellfield, glacial and lake streams sampled by the authors. Locations of the sites are given in tab 2

## Sheet: Tab 4
Site			Total runoff (m a-1)	Dfe yield (kg km-2 a-1)	Source
East Cumberland Bay, South Georgia			2.08915	49.8579	This study
Hurd Peninsula, Livingston Island			1.08283	81.1201	This study
Signy Island			0.194911	6.26925	This study
Signy Fellfield			0.411	34.4968	This study
Signy Glacial			0.371	14.3557	This study
Signy Lake			0.548	20.9928	This study
Leverett Glacier, Greenland			3.667	143	19 (Hawkins et al., 2014)
Taylor Valley, Antarctica			0.011	0.11	25 (Lyons et al., 2015)
Endalen, Svalbard			0.241	6.25	26 (Hodson et al., 2016)
Bogerbreen, Svalbard			0.452	13.62	26 (Hodson et al., 2016)
Watson River, Greenland (2007)			0.376681	28.9439	27 (Yde et al., 2014)
Watson River, Greenland (2008)			0.293544	14.5746	27 (Yde et al., 2014)
Watson River, Greenland (2009)			0.263779	7.28728	27 (Yde et al., 2014)
Watson River, Greenland (2010)			0.560402	43.0052	27 (Yde et al., 2014)
Tab 4. Specific annual runoff and Dfe yields for the present study and for published studies from other Arctic and Alpine sites.
